# Supplementary material for: Synthesis of novel 1,2,4-thiadiazinane 1,1-dioxides via three component SuFEx type reaction
Source: RSC Adv. 2018 Nov 7;8(65):37503–7. doi: 10.1039/c8ra07627h (PMC9089429; doi:10.1039/c8ra07627h)
Supplement: RA-008-C8RA07627H-s002 [file RA-008-C8RA07627H-s002.cif]

# Electronic Supplementary Material (ESI) for RSC Advances.
# This journal is © The Royal Society of Chemistry 2018

####################################################################### 
# 
# This file contains crystal structure data downloaded from the 
# Cambridge Structural Database (CSD) hosted by the Cambridge 
# Crystallographic Data Centre (CCDC).
# 
# Full information about CCDC data access policies and citation 
# guidelines are available at http://www.ccdc.cam.ac.uk/access/V1 
# 
# Audit and citation data items may have been added by the CCDC. 
# Please retain this information to preserve the provenance of 
# this file and to allow appropriate attribution of the data. 
# 
#######################################################################

data_18zs_ggkm_c1_0m
_database_code_depnum_ccdc_archive 'CCDC 1862841'
_audit_update_record             
;
2018-10-07 deposited with the CCDC.
2018-11-01 downloaded from the CCDC.
;

#==============================================================================
# 1. Cover Letter and Correspondence Author 
#==============================================================================
_audit_creation_date             2018-04-13
_audit_creation_method           
;
Olex2 1.2
(compiled 2017.03.28 svn.r3405 for OlexSys, GUI svn.r5337)
;
_shelx_SHELXL_version_number     2016/6
_chemical_name_common            ?
_chemical_name_systematic        
'2-(4-fluorophenyl)-<i>N</i>-phenyl-2-(phenylamino)ethanesulfonamide -- toluene (1/0.5)'

_chemical_formula_moiety         'C20 H19 F N2 O2 S, 0.5(C7 H8)'
_chemical_formula_sum            'C23.50 H23 F N2 O2 S'
_chemical_formula_weight         416.50
_chemical_melting_point          ?
loop_
_atom_type_symbol
_atom_type_description
_atom_type_scat_dispersion_real
_atom_type_scat_dispersion_imag
_atom_type_scat_source
C C 0.0033 0.0016 'International Tables Vol C Tables 4.2.6.8 and 6.1.1.4'
H H 0.0000 0.0000 'International Tables Vol C Tables 4.2.6.8 and 6.1.1.4'
F F 0.0171 0.0103 'International Tables Vol C Tables 4.2.6.8 and 6.1.1.4'
N N 0.0061 0.0033 'International Tables Vol C Tables 4.2.6.8 and 6.1.1.4'
O O 0.0106 0.0060 'International Tables Vol C Tables 4.2.6.8 and 6.1.1.4'
S S 0.1246 0.1234 'International Tables Vol C Tables 4.2.6.8 and 6.1.1.4'

_shelx_space_group_comment       
;
The symmetry employed for this shelxl refinement is uniquely defined
by the following loop, which should always be used as a source of
symmetry information in preference to the above space-group names.
They are only intended as comments.
;
_space_group_crystal_system      monoclinic
_space_group_IT_number           15
_space_group_name_H-M_alt        'C 1 2/c 1'
_space_group_name_Hall           '-C 2yc'
loop_
_space_group_symop_operation_xyz
'x, y, z'
'-x, y, -z+1/2'
'x+1/2, y+1/2, z'
'-x+1/2, y+1/2, -z+1/2'
'-x, -y, -z'
'x, -y, z-1/2'
'-x+1/2, -y+1/2, -z'
'x+1/2, -y+1/2, z-1/2'

_cell_length_a                   27.2594(19)
_cell_length_b                   5.7351(4)
_cell_length_c                   26.1139(18)
_cell_angle_alpha                90
_cell_angle_beta                 102.009(2)
_cell_angle_gamma                90
_cell_volume                     3993.2(5)
_cell_formula_units_Z            8
_cell_measurement_reflns_used    9729
_cell_measurement_temperature    100(2)
_cell_measurement_theta_max      28.30
_cell_measurement_theta_min      3.06
_shelx_estimated_absorpt_T_max   0.975
_shelx_estimated_absorpt_T_min   0.942
_exptl_absorpt_coefficient_mu    0.195
_exptl_absorpt_correction_T_max  0.7457
_exptl_absorpt_correction_T_min  0.6954
_exptl_absorpt_correction_type   multi-scan
_exptl_absorpt_process_details   'SADABS (Bruker)'
_exptl_absorpt_special_details   ?
_exptl_crystal_colour            colourless
_exptl_crystal_colour_primary    colourless
_exptl_crystal_density_diffrn    1.386
_exptl_crystal_density_meas      .
_exptl_crystal_density_method    ?
_exptl_crystal_description       needle
_exptl_crystal_F_000             1752
_exptl_crystal_recrystallization_method 
'The material was recrystallised from Toluene by slow evaporation'
_exptl_crystal_size_max          0.31
_exptl_crystal_size_mid          0.24
_exptl_crystal_size_min          0.13
_exptl_transmission_factor_max   ?
_exptl_transmission_factor_min   ?
_diffrn_reflns_av_R_equivalents  0.0240
_diffrn_reflns_av_unetI/netI     0.0205
_diffrn_reflns_Laue_measured_fraction_full 0.999
_diffrn_reflns_Laue_measured_fraction_max 0.997
_diffrn_reflns_limit_h_max       35
_diffrn_reflns_limit_h_min       -36
_diffrn_reflns_limit_k_max       7
_diffrn_reflns_limit_k_min       -7
_diffrn_reflns_limit_l_max       34
_diffrn_reflns_limit_l_min       -34
_diffrn_reflns_number            24448
_diffrn_reflns_point_group_measured_fraction_full 0.999
_diffrn_reflns_point_group_measured_fraction_max 0.997
_diffrn_reflns_theta_full        25.242
_diffrn_reflns_theta_max         28.362
_diffrn_reflns_theta_min         1.965
_diffrn_ambient_temperature      100.02
_diffrn_detector                 'Bruker APEX2 area detector'
_diffrn_detector_area_resol_mean 7.9
_diffrn_detector_type            'CCD area detector'
_diffrn_measured_fraction_theta_full 0.999
_diffrn_measured_fraction_theta_max 0.997
_diffrn_measurement_device       'three-circle diffractometer'
_diffrn_measurement_device_type  'Bruker APEX-II CCD'
_diffrn_measurement_method       '\f and \w scans'
_diffrn_radiation_monochromator  graphite
_diffrn_radiation_probe          x-ray
_diffrn_radiation_type           MoK\a
_diffrn_radiation_wavelength     0.71073
_diffrn_source                   'sealed X-ray tube'
_diffrn_source_current           20
_diffrn_source_type              'sealed X-ray tube'
_diffrn_source_voltage           40
_diffrn_standards_number         0
_reflns_Friedel_coverage         0.000
_reflns_Friedel_fraction_full    .
_reflns_Friedel_fraction_max     .
_reflns_number_gt                4259
_reflns_number_total             5003
_reflns_special_details          
;
 Reflections were merged by SHELXL according to the crystal
 class for the calculation of statistics and refinement.
 
 _reflns_Friedel_fraction is defined as the number of unique
 Friedel pairs measured divided by the number that would be
 possible theoretically, ignoring centric projections and
 systematic absences.
;
_reflns_threshold_expression     'I > 2\s(I)'
_computing_cell_refinement       'COSMO (Bruker, V1.61, 2009)'
_computing_data_collection       'COSMO (Bruker, V1.61, 2009)'
_computing_data_reduction        'SAINT (Bruker)'
_computing_molecular_graphics    'Olex2 (Dolomanov et al., 2009)'
_computing_publication_material  'Olex2 (Dolomanov et al., 2009)'
_computing_structure_refinement  'ShelXL (Sheldrick, 2015)'
_computing_structure_solution    'ShelXS-2013 (Sheldrick, 2008)'
_refine_diff_density_max         0.422
_refine_diff_density_min         -0.362
_refine_diff_density_rms         0.051
_refine_ls_extinction_coef       .
_refine_ls_extinction_method     none
_refine_ls_goodness_of_fit_ref   1.032
_refine_ls_hydrogen_treatment    mixed
_refine_ls_matrix_type           full
_refine_ls_number_parameters     303
_refine_ls_number_reflns         5003
_refine_ls_number_restraints     123
_refine_ls_R_factor_all          0.0447
_refine_ls_R_factor_gt           0.0358
_refine_ls_restrained_S_all      1.028
_refine_ls_shift/su_max          0.001
_refine_ls_shift/su_mean         0.000
_refine_ls_structure_factor_coef Fsqd
_refine_ls_weighting_details     
'w=1/[\s^2^(Fo^2^)+(0.0457P)^2^+4.7044P] where P=(Fo^2^+2Fc^2^)/3'
_refine_ls_weighting_scheme      calc
_refine_ls_wR_factor_gt          0.0899
_refine_ls_wR_factor_ref         0.0958
_refine_special_details          ?
_olex2_refinement_description    
;
1. Fixed Uiso
 At 1.2 times of:
  All C(H) groups, All C(H,H) groups, All N(H) groups
 At 1.5 times of:
  All C(H,H,H) groups
2. Restrained distances
 C21-C22
 1.51 with sigma of 0.02
 C22-C23 \\sim C23-C24 \\sim C24-C25 \\sim C25-C26 \\sim C26-C27 \\sim C27-C22
 with sigma of 0.02
 C22-C26 \\sim C22-C24 \\sim C27-C25 \\sim C23-C27 \\sim C24-C26 \\sim C23-C25
 with sigma of 0.04
 C21-C27 \\sim C21-C23
 with sigma of 0.04
3. Restrained planarity
 C21, C22, C23, C24, C25, C26, C27
 with sigma of 0.1
4. Uiso/Uaniso restraints and constraints
C21 \\sim C22 \\sim C23 \\sim C24 \\sim C25 \\sim C26 \\sim C27: within 2A with
sigma of 0.04 and sigma for terminal atoms of 0.08
5. Rigid body (RIGU) restrains
 C21, C22, C23, C24, C25, C26, C27
 with sigma for 1-2 distances of 0.004 and sigma for 1-3 distances of 0.004
 C24, C21, C22, C23, C27, C26, C25
 with sigma for 1-2 distances of 0.004 and sigma for 1-3 distances of 0.004
6. Others
 Fixed Sof: C21(0.5) H21A(0.5) H21B(0.5) H21C(0.5) C22(0.5) C23(0.5) H23(0.5)
 C24(0.5) H24(0.5) C25(0.5) H25(0.5) C26(0.5) H26(0.5) C27(0.5) H27(0.5)
7.a Riding coordinates:
 N1(H1)
7.b Ternary CH refined with riding coordinates:
 C8(H8)
7.c Secondary CH2 refined with riding coordinates:
 C7(H7A,H7B)
7.d Aromatic/amide H refined with riding coordinates:
 C4(H4), C5(H5), C6(H6), C10(H10), C11(H11), C3(H3), C2(H2A), C13(H13),
 C14(H14), C16(H16), C17(H17), C18(H18), C19(H19), C20(H20), C23(H23), C24(H24),
  C25(H25), C26(H26), C27(H27)
7.e Idealised Me refined as rotating group:
 C21(H21A,H21B,H21C)
;
_atom_sites_solution_hydrogens   mixed
_atom_sites_solution_primary     direct
_atom_sites_solution_secondary   ?
loop_
_atom_site_label
_atom_site_type_symbol
_atom_site_fract_x
_atom_site_fract_y
_atom_site_fract_z
_atom_site_U_iso_or_equiv
_atom_site_adp_type
_atom_site_occupancy
_atom_site_site_symmetry_order
_atom_site_calc_flag
_atom_site_refinement_flags_posn
_atom_site_refinement_flags_adp
_atom_site_refinement_flags_occupancy
_atom_site_disorder_assembly
_atom_site_disorder_group
S1 S 0.24347(2) 0.27161(5) 0.31603(2) 0.01345(9) Uani 1 1 d . . . . .
F1 F 0.48592(3) 0.36466(17) 0.34266(4) 0.0289(2) Uani 1 1 d . . . . .
O1 O 0.23132(4) 0.11047(17) 0.35354(4) 0.0192(2) Uani 1 1 d . . . . .
O2 O 0.28256(4) 0.21137(19) 0.28887(4) 0.0221(2) Uani 1 1 d . . . . .
N1 N 0.19352(4) 0.3142(2) 0.27017(4) 0.0141(2) Uani 1 1 d . . . . .
H1 H 0.199724 0.418803 0.247685 0.017 Uiso 1 1 d R . . . .
N2 N 0.29754(4) 0.7604(2) 0.42291(4) 0.0161(2) Uani 1 1 d . . . . .
C4 C 0.05088(5) 0.4392(3) 0.30282(6) 0.0220(3) Uani 1 1 d . . . . .
H4 H 0.018825 0.468200 0.310403 0.026 Uiso 1 1 calc R . . . .
C5 C 0.07275(5) 0.6032(3) 0.27569(5) 0.0206(3) Uani 1 1 d . . . . .
H5 H 0.055185 0.742515 0.263755 0.025 Uiso 1 1 calc R . . . .
C6 C 0.12041(5) 0.5649(2) 0.26581(5) 0.0164(3) Uani 1 1 d . . . . .
H6 H 0.135716 0.678716 0.247823 0.020 Uiso 1 1 calc R . . . .
C1 C 0.14539(5) 0.3577(2) 0.28262(5) 0.0135(2) Uani 1 1 d . . . . .
C7 C 0.25712(5) 0.5463(2) 0.34694(5) 0.0136(2) Uani 1 1 d . . . . .
H7A H 0.266781 0.656436 0.321563 0.016 Uiso 1 1 calc R . . . .
H7B H 0.226335 0.607348 0.356656 0.016 Uiso 1 1 calc R . . . .
C8 C 0.29934(5) 0.5385(2) 0.39625(5) 0.0139(2) Uani 1 1 d . . . . .
H8 H 0.291900 0.410566 0.419535 0.017 Uiso 1 1 calc R . . . .
C9 C 0.35038(5) 0.4921(2) 0.38311(5) 0.0142(2) Uani 1 1 d . . . . .
C10 C 0.37608(5) 0.2852(2) 0.39816(5) 0.0175(3) Uani 1 1 d . . . . .
H10 H 0.361956 0.172699 0.417571 0.021 Uiso 1 1 calc R . . . .
C11 C 0.42224(5) 0.2408(2) 0.38511(6) 0.0203(3) Uani 1 1 d . . . . .
H11 H 0.440171 0.101121 0.395857 0.024 Uiso 1 1 calc R . . . .
C12 C 0.44100(5) 0.4064(3) 0.35611(5) 0.0201(3) Uani 1 1 d . . . . .
C3 C 0.07580(5) 0.2324(3) 0.31893(5) 0.0210(3) Uani 1 1 d . . . . .
H3 H 0.060517 0.119511 0.337179 0.025 Uiso 1 1 calc R . . . .
C2 C 0.12293(5) 0.1892(2) 0.30855(5) 0.0172(3) Uani 1 1 d . . . . .
H2A H 0.139665 0.046364 0.319036 0.021 Uiso 1 1 calc R . . . .
C13 C 0.41688(5) 0.6143(3) 0.34047(5) 0.0201(3) Uani 1 1 d . . . . .
H13 H 0.431007 0.724968 0.320632 0.024 Uiso 1 1 calc R . . . .
C14 C 0.37137(5) 0.6565(2) 0.35466(5) 0.0171(3) Uani 1 1 d . . . . .
H14 H 0.354294 0.799170 0.344864 0.021 Uiso 1 1 calc R . . . .
C15 C 0.31376(5) 0.7815(2) 0.47681(5) 0.0147(2) Uani 1 1 d . . . . .
C16 C 0.34210(5) 0.6093(2) 0.50747(5) 0.0185(3) Uani 1 1 d . . . . .
H16 H 0.350417 0.469452 0.491720 0.022 Uiso 1 1 calc R . . . .
C17 C 0.35812(5) 0.6434(3) 0.56124(5) 0.0216(3) Uani 1 1 d . . . . .
H17 H 0.376779 0.524366 0.581950 0.026 Uiso 1 1 calc R . . . .
C18 C 0.34734(5) 0.8471(3) 0.58494(5) 0.0221(3) Uani 1 1 d . . . . .
H18 H 0.359150 0.869953 0.621462 0.027 Uiso 1 1 calc R . . . .
C19 C 0.31900(5) 1.0182(3) 0.55462(5) 0.0210(3) Uani 1 1 d . . . . .
H19 H 0.311241 1.158409 0.570602 0.025 Uiso 1 1 calc R . . . .
C20 C 0.30196(5) 0.9860(2) 0.50136(5) 0.0175(3) Uani 1 1 d . . . . .
H20 H 0.282116 1.103120 0.481212 0.021 Uiso 1 1 calc R . . . .
C21 C 0.47069(16) 0.2774(7) 0.56027(14) 0.0358(9) Uani 0.5 1 d D U P A -1
H21A H 0.434217 0.269302 0.556603 0.054 Uiso 0.5 1 calc GR . P A -1
H21B H 0.480278 0.435673 0.552156 0.054 Uiso 0.5 1 calc GR . P A -1
H21C H 0.487079 0.237755 0.596271 0.054 Uiso 0.5 1 calc GR . P A -1
C22 C 0.48572(13) 0.1192(7) 0.52562(14) 0.0260(7) Uani 0.5 1 d D U P A -1
C23 C 0.45782(15) -0.0810(8) 0.50905(16) 0.0254(8) Uani 0.5 1 d D U P A -1
H23 H 0.426993 -0.105386 0.519796 0.031 Uiso 0.5 1 calc R . P A -1
C24 C 0.47410(16) -0.2460(8) 0.47710(17) 0.0303(8) Uani 0.5 1 d D U P A -1
H24 H 0.454389 -0.381622 0.467226 0.036 Uiso 0.5 1 calc R . P A -1
C25 C 0.51911(15) -0.2172(8) 0.4590(2) 0.0327(8) Uani 0.5 1 d D U P A -1
H25 H 0.530164 -0.327790 0.436765 0.039 Uiso 0.5 1 calc R . P A -1
C26 C 0.54637(17) -0.0139(8) 0.47612(19) 0.0341(9) Uani 0.5 1 d D U P A -1
H26 H 0.577145 0.011562 0.465348 0.041 Uiso 0.5 1 calc R . P A -1
C27 C 0.53057(15) 0.1526(9) 0.50812(18) 0.0287(9) Uani 0.5 1 d D U P A -1
H27 H 0.550148 0.288551 0.518086 0.034 Uiso 0.5 1 calc R . P A -1
H2 H 0.2738(7) 0.850(3) 0.4086(7) 0.026(5) Uiso 1 1 d . . . . .

loop_
_atom_site_aniso_label
_atom_site_aniso_U_11
_atom_site_aniso_U_22
_atom_site_aniso_U_33
_atom_site_aniso_U_23
_atom_site_aniso_U_13
_atom_site_aniso_U_12
S1 0.01351(15) 0.01261(15) 0.01395(15) -0.00205(11) 0.00221(11) 0.00146(11)
F1 0.0190(4) 0.0308(5) 0.0399(5) -0.0031(4) 0.0131(4) 0.0007(4)
O1 0.0221(5) 0.0139(4) 0.0195(5) 0.0039(4) 0.0000(4) 0.0006(4)
O2 0.0165(5) 0.0261(5) 0.0244(5) -0.0098(4) 0.0058(4) 0.0026(4)
N1 0.0149(5) 0.0162(5) 0.0112(5) 0.0002(4) 0.0028(4) -0.0009(4)
N2 0.0202(5) 0.0129(5) 0.0139(5) -0.0008(4) 0.0007(4) 0.0039(4)
C4 0.0139(6) 0.0295(8) 0.0223(7) -0.0021(6) 0.0031(5) 0.0003(6)
C5 0.0187(6) 0.0201(7) 0.0212(6) -0.0003(5) -0.0001(5) 0.0042(5)
C6 0.0181(6) 0.0155(6) 0.0148(6) 0.0005(5) 0.0014(5) -0.0010(5)
C1 0.0128(6) 0.0157(6) 0.0113(5) -0.0025(5) 0.0012(4) -0.0013(5)
C7 0.0153(6) 0.0120(6) 0.0130(5) -0.0010(4) 0.0022(4) 0.0009(5)
C8 0.0166(6) 0.0131(6) 0.0115(5) -0.0007(5) 0.0017(4) 0.0008(5)
C9 0.0147(6) 0.0141(6) 0.0126(5) -0.0018(5) 0.0004(4) -0.0008(5)
C10 0.0195(6) 0.0139(6) 0.0187(6) 0.0009(5) 0.0034(5) -0.0004(5)
C11 0.0194(6) 0.0157(6) 0.0252(7) -0.0009(5) 0.0035(5) 0.0030(5)
C12 0.0147(6) 0.0229(7) 0.0231(7) -0.0049(5) 0.0050(5) -0.0009(5)
C3 0.0184(6) 0.0254(7) 0.0194(6) 0.0025(5) 0.0045(5) -0.0049(5)
C2 0.0174(6) 0.0155(6) 0.0179(6) 0.0017(5) 0.0018(5) -0.0019(5)
C13 0.0195(6) 0.0207(7) 0.0199(6) 0.0015(5) 0.0040(5) -0.0047(5)
C14 0.0180(6) 0.0152(6) 0.0168(6) 0.0015(5) 0.0003(5) 0.0003(5)
C15 0.0146(6) 0.0164(6) 0.0131(5) -0.0009(5) 0.0030(4) -0.0036(5)
C16 0.0215(6) 0.0166(6) 0.0166(6) -0.0010(5) 0.0020(5) 0.0005(5)
C17 0.0220(7) 0.0244(7) 0.0170(6) 0.0028(5) 0.0008(5) 0.0005(6)
C18 0.0224(7) 0.0302(8) 0.0135(6) -0.0033(5) 0.0032(5) -0.0043(6)
C19 0.0246(7) 0.0198(7) 0.0205(6) -0.0053(5) 0.0094(5) -0.0030(5)
C20 0.0190(6) 0.0161(6) 0.0180(6) 0.0009(5) 0.0054(5) -0.0001(5)
C21 0.047(2) 0.038(2) 0.0251(18) -0.0148(16) 0.0137(16) 0.0073(17)
C22 0.0270(17) 0.0289(19) 0.0205(16) 0.0042(14) 0.0016(12) -0.0004(16)
C23 0.023(2) 0.031(3) 0.022(3) 0.0019(17) 0.0049(15) -0.0059(19)
C24 0.0365(19) 0.027(2) 0.026(2) -0.0008(16) 0.0027(15) -0.0056(17)
C25 0.035(2) 0.027(2) 0.036(3) 0.0020(18) 0.0077(18) 0.0055(17)
C26 0.0276(19) 0.039(3) 0.038(3) 0.0051(19) 0.0123(17) -0.0004(19)
C27 0.027(2) 0.029(3) 0.029(3) 0.0004(18) 0.0036(16) -0.008(2)

_geom_special_details            
;
 All esds (except the esd in the dihedral angle between two l.s. planes)
 are estimated using the full covariance matrix.  The cell esds are taken
 into account individually in the estimation of esds in distances, angles
 and torsion angles; correlations between esds in cell parameters are only
 used when they are defined by crystal symmetry.  An approximate (isotropic)
 treatment of cell esds is used for estimating esds involving l.s. planes.
;
loop_
_geom_bond_atom_site_label_1
_geom_bond_atom_site_label_2
_geom_bond_distance
_geom_bond_site_symmetry_2
_geom_bond_publ_flag
S1 O1 1.4347(10) . ?
S1 O2 1.4394(10) . ?
S1 N1 1.6337(11) . ?
S1 C7 1.7738(13) . ?
F1 C12 1.3635(15) . ?
N1 H1 0.8799 . ?
N1 C1 1.4379(15) . ?
N2 C8 1.4565(16) . ?
N2 C15 1.3902(16) . ?
N2 H2 0.851(19) . ?
C4 H4 0.9500 . ?
C4 C5 1.385(2) . ?
C4 C3 1.388(2) . ?
C5 H5 0.9500 . ?
C5 C6 1.3935(18) . ?
C6 H6 0.9500 . ?
C6 C1 1.3941(18) . ?
C1 C2 1.3926(18) . ?
C7 H7A 0.9900 . ?
C7 H7B 0.9900 . ?
C7 C8 1.5389(17) . ?
C8 H8 1.0000 . ?
C8 C9 1.5241(17) . ?
C9 C10 1.3925(18) . ?
C9 C14 1.3945(18) . ?
C10 H10 0.9500 . ?
C10 C11 1.3938(18) . ?
C11 H11 0.9500 . ?
C11 C12 1.378(2) . ?
C12 C13 1.382(2) . ?
C3 H3 0.9500 . ?
C3 C2 1.3894(18) . ?
C2 H2A 0.9500 . ?
C13 H13 0.9500 . ?
C13 C14 1.3877(19) . ?
C14 H14 0.9500 . ?
C15 C16 1.3986(18) . ?
C15 C20 1.4055(18) . ?
C16 H16 0.9500 . ?
C16 C17 1.3946(18) . ?
C17 H17 0.9500 . ?
C17 C18 1.382(2) . ?
C18 H18 0.9500 . ?
C18 C19 1.390(2) . ?
C19 H19 0.9500 . ?
C19 C20 1.3841(19) . ?
C20 H20 0.9500 . ?
C21 H21A 0.9800 . ?
C21 H21B 0.9800 . ?
C21 H21C 0.9800 . ?
C21 C22 1.401(5) . ?
C22 C23 1.395(5) . ?
C22 C27 1.405(5) . ?
C23 H23 0.9500 . ?
C23 C24 1.394(6) . ?
C24 H24 0.9500 . ?
C24 C25 1.413(6) . ?
C25 H25 0.9500 . ?
C25 C26 1.405(6) . ?
C26 H26 0.9500 . ?
C26 C27 1.395(6) . ?
C27 H27 0.9500 . ?

loop_
_geom_angle_atom_site_label_1
_geom_angle_atom_site_label_2
_geom_angle_atom_site_label_3
_geom_angle
_geom_angle_site_symmetry_1
_geom_angle_site_symmetry_3
_geom_angle_publ_flag
O1 S1 O2 118.78(6) . . ?
O1 S1 N1 108.74(6) . . ?
O1 S1 C7 108.53(6) . . ?
O2 S1 N1 105.32(6) . . ?
O2 S1 C7 109.30(6) . . ?
N1 S1 C7 105.35(6) . . ?
S1 N1 H1 110.2 . . ?
C1 N1 S1 121.38(8) . . ?
C1 N1 H1 110.1 . . ?
C8 N2 H2 114.7(12) . . ?
C15 N2 C8 121.64(11) . . ?
C15 N2 H2 116.4(12) . . ?
C5 C4 H4 120.0 . . ?
C5 C4 C3 119.99(13) . . ?
C3 C4 H4 120.0 . . ?
C4 C5 H5 119.8 . . ?
C4 C5 C6 120.30(13) . . ?
C6 C5 H5 119.8 . . ?
C5 C6 H6 120.4 . . ?
C5 C6 C1 119.29(12) . . ?
C1 C6 H6 120.4 . . ?
C6 C1 N1 119.05(11) . . ?
C2 C1 N1 120.24(12) . . ?
C2 C1 C6 120.61(12) . . ?
S1 C7 H7A 108.8 . . ?
S1 C7 H7B 108.8 . . ?
H7A C7 H7B 107.7 . . ?
C8 C7 S1 113.86(9) . . ?
C8 C7 H7A 108.8 . . ?
C8 C7 H7B 108.8 . . ?
N2 C8 C7 106.30(10) . . ?
N2 C8 H8 108.6 . . ?
N2 C8 C9 112.54(11) . . ?
C7 C8 H8 108.6 . . ?
C9 C8 C7 112.04(10) . . ?
C9 C8 H8 108.6 . . ?
C10 C9 C8 120.95(11) . . ?
C10 C9 C14 119.23(12) . . ?
C14 C9 C8 119.81(12) . . ?
C9 C10 H10 119.6 . . ?
C9 C10 C11 120.88(12) . . ?
C11 C10 H10 119.6 . . ?
C10 C11 H11 121.1 . . ?
C12 C11 C10 117.77(13) . . ?
C12 C11 H11 121.1 . . ?
F1 C12 C11 118.46(13) . . ?
F1 C12 C13 118.24(13) . . ?
C11 C12 C13 123.30(13) . . ?
C4 C3 H3 119.8 . . ?
C4 C3 C2 120.49(13) . . ?
C2 C3 H3 119.8 . . ?
C1 C2 H2A 120.4 . . ?
C3 C2 C1 119.28(13) . . ?
C3 C2 H2A 120.4 . . ?
C12 C13 H13 121.0 . . ?
C12 C13 C14 117.92(13) . . ?
C14 C13 H13 121.0 . . ?
C9 C14 H14 119.6 . . ?
C13 C14 C9 120.88(13) . . ?
C13 C14 H14 119.6 . . ?
N2 C15 C16 122.67(12) . . ?
N2 C15 C20 118.66(12) . . ?
C16 C15 C20 118.66(12) . . ?
C15 C16 H16 120.1 . . ?
C17 C16 C15 119.82(13) . . ?
C17 C16 H16 120.1 . . ?
C16 C17 H17 119.4 . . ?
C18 C17 C16 121.20(13) . . ?
C18 C17 H17 119.4 . . ?
C17 C18 H18 120.4 . . ?
C17 C18 C19 119.10(12) . . ?
C19 C18 H18 120.4 . . ?
C18 C19 H19 119.7 . . ?
C20 C19 C18 120.59(13) . . ?
C20 C19 H19 119.7 . . ?
C15 C20 H20 119.7 . . ?
C19 C20 C15 120.59(13) . . ?
C19 C20 H20 119.7 . . ?
H21A C21 H21B 109.5 . . ?
H21A C21 H21C 109.5 . . ?
H21B C21 H21C 109.5 . . ?
C22 C21 H21A 109.5 . . ?
C22 C21 H21B 109.5 . . ?
C22 C21 H21C 109.5 . . ?
C21 C22 C27 120.9(4) . . ?
C23 C22 C21 121.3(4) . . ?
C23 C22 C27 117.8(4) . . ?
C22 C23 H23 119.2 . . ?
C24 C23 C22 121.6(4) . . ?
C24 C23 H23 119.2 . . ?
C23 C24 H24 119.1 . . ?
C23 C24 C25 121.9(4) . . ?
C25 C24 H24 119.1 . . ?
C24 C25 H25 122.3 . . ?
C26 C25 C24 115.4(5) . . ?
C26 C25 H25 122.3 . . ?
C25 C26 H26 118.3 . . ?
C27 C26 C25 123.4(4) . . ?
C27 C26 H26 118.3 . . ?
C22 C27 H27 120.0 . . ?
C26 C27 C22 120.0(4) . . ?
C26 C27 H27 120.0 . . ?

loop_
_geom_torsion_atom_site_label_1
_geom_torsion_atom_site_label_2
_geom_torsion_atom_site_label_3
_geom_torsion_atom_site_label_4
_geom_torsion
_geom_torsion_site_symmetry_1
_geom_torsion_site_symmetry_2
_geom_torsion_site_symmetry_3
_geom_torsion_site_symmetry_4
_geom_torsion_publ_flag
S1 N1 C1 C6 120.90(11) . . . . ?
S1 N1 C1 C2 -62.64(15) . . . . ?
S1 C7 C8 N2 -167.00(8) . . . . ?
S1 C7 C8 C9 69.69(12) . . . . ?
F1 C12 C13 C14 -179.49(12) . . . . ?
O1 S1 N1 C1 46.05(12) . . . . ?
O1 S1 C7 C8 56.39(10) . . . . ?
O2 S1 N1 C1 174.37(10) . . . . ?
O2 S1 C7 C8 -74.56(10) . . . . ?
N1 S1 C7 C8 172.71(9) . . . . ?
N1 C1 C2 C3 -178.25(11) . . . . ?
N2 C8 C9 C10 127.11(13) . . . . ?
N2 C8 C9 C14 -54.24(15) . . . . ?
N2 C15 C16 C17 178.63(12) . . . . ?
N2 C15 C20 C19 -177.50(12) . . . . ?
C4 C5 C6 C1 1.3(2) . . . . ?
C4 C3 C2 C1 1.2(2) . . . . ?
C5 C4 C3 C2 0.7(2) . . . . ?
C5 C6 C1 N1 177.08(11) . . . . ?
C5 C6 C1 C2 0.64(19) . . . . ?
C6 C1 C2 C3 -1.85(19) . . . . ?
C7 S1 N1 C1 -70.12(11) . . . . ?
C7 C8 C9 C10 -113.16(13) . . . . ?
C7 C8 C9 C14 65.48(15) . . . . ?
C8 N2 C15 C16 13.70(19) . . . . ?
C8 N2 C15 C20 -167.46(12) . . . . ?
C8 C9 C10 C11 178.59(12) . . . . ?
C8 C9 C14 C13 -177.50(12) . . . . ?
C9 C10 C11 C12 -1.2(2) . . . . ?
C10 C9 C14 C13 1.17(19) . . . . ?
C10 C11 C12 F1 -179.45(12) . . . . ?
C10 C11 C12 C13 1.4(2) . . . . ?
C11 C12 C13 C14 -0.3(2) . . . . ?
C12 C13 C14 C9 -1.0(2) . . . . ?
C3 C4 C5 C6 -1.9(2) . . . . ?
C14 C9 C10 C11 -0.07(19) . . . . ?
C15 N2 C8 C7 152.16(11) . . . . ?
C15 N2 C8 C9 -84.84(14) . . . . ?
C15 C16 C17 C18 -1.3(2) . . . . ?
C16 C15 C20 C19 1.38(19) . . . . ?
C16 C17 C18 C19 1.5(2) . . . . ?
C17 C18 C19 C20 -0.3(2) . . . . ?
C18 C19 C20 C15 -1.1(2) . . . . ?
C20 C15 C16 C17 -0.2(2) . . . . ?
C21 C22 C23 C24 -176.1(4) . . . . ?
C21 C22 C27 C26 176.2(4) . . . . ?
C22 C23 C24 C25 -1.3(7) . . . . ?
C23 C22 C27 C26 -1.3(6) . . . . ?
C23 C24 C25 C26 1.0(6) . . . . ?
C24 C25 C26 C27 -0.9(7) . . . . ?
C25 C26 C27 C22 1.1(7) . . . . ?
C27 C22 C23 C24 1.4(6) . . . . ?

_shelx_res_file                  
;
TITL 18zs_ggkm_c1_0m in C2/c
    18zs_ggkm_c1_0m.res
    created by SHELXL-2016/6 at 12:19:42 on 13-Apr-2018
CELL 0.71073 27.2594 5.7351 26.1139 90 102.009 90
ZERR 8 0.0019 0.0004 0.0018 0 0.002 0
LATT 7
SYMM -X,+Y,0.5-Z
SFAC C H F N O S
UNIT 188 184 8 16 16 8
DFIX 1.51 C21 C22
SADI C22 C23 C23 C24 C24 C25 C25 C26 C26 C27 C27 C22
SADI 0.04 C22 C26 C22 C24 C27 C25 C23 C27 C24 C26 C23 C25
SADI 0.04 C21 C27 C21 C23
FLAT C21 C22 C23 C24 C25 C26 C27
SIMU C21 C22 C23 C24 C25 C26 C27
RIGU C21 C22 C23 C24 C25 C26 C27
RIGU C24 C21 C22 C23 C27 C26 C25

L.S. 14
PLAN  10
SIZE 0.13 0.24 0.31
TEMP -173.13
HTAB
CONF
BOND $H
fmap 2
acta
MERG 2
REM <olex2.extras>
REM <HklSrc "%.\\18zs_ggkm_c1_0m.hkl">
REM </olex2.extras>

WGHT    0.045700    4.704400
FVAR       0.07465
S1    6    0.243466    0.271612    0.316027    11.00000    0.01351    0.01261 =
         0.01395   -0.00205    0.00221    0.00146
F1    3    0.485921    0.364664    0.342658    11.00000    0.01900    0.03084 =
         0.03987   -0.00306    0.01305    0.00069
O1    5    0.231316    0.110469    0.353539    11.00000    0.02215    0.01394 =
         0.01953    0.00388    0.00001    0.00058
O2    5    0.282556    0.211373    0.288873    11.00000    0.01653    0.02608 =
         0.02441   -0.00985    0.00585    0.00265
N1    4    0.193524    0.314213    0.270165    11.00000    0.01490    0.01621 =
         0.01117    0.00020    0.00276   -0.00086
AFIX   3
H1    2    0.199724    0.418803    0.247685    11.00000   -1.20000
AFIX   0
N2    4    0.297536    0.760402    0.422906    11.00000    0.02024    0.01287 =
         0.01386   -0.00075    0.00069    0.00385
C4    1    0.050881    0.439168    0.302821    11.00000    0.01394    0.02949 =
         0.02226   -0.00210    0.00307    0.00034
AFIX  43
H4    2    0.018825    0.468200    0.310403    11.00000   -1.20000
AFIX   0
C5    1    0.072754    0.603225    0.275688    11.00000    0.01871    0.02006 =
         0.02118   -0.00031   -0.00009    0.00421
AFIX  43
H5    2    0.055185    0.742515    0.263755    11.00000   -1.20000
AFIX   0
C6    1    0.120411    0.564892    0.265814    11.00000    0.01809    0.01554 =
         0.01478    0.00046    0.00144   -0.00097
AFIX  43
H6    2    0.135716    0.678716    0.247823    11.00000   -1.20000
AFIX   0
C1    1    0.145387    0.357727    0.282620    11.00000    0.01283    0.01571 =
         0.01126   -0.00249    0.00116   -0.00132
C7    1    0.257123    0.546274    0.346937    11.00000    0.01533    0.01201 =
         0.01301   -0.00099    0.00221    0.00087
AFIX  23
H7A   2    0.266781    0.656436    0.321563    11.00000   -1.20000
H7B   2    0.226335    0.607348    0.356656    11.00000   -1.20000
AFIX   0
C8    1    0.299342    0.538451    0.396254    11.00000    0.01658    0.01312 =
         0.01147   -0.00070    0.00168    0.00081
AFIX  13
H8    2    0.291900    0.410566    0.419535    11.00000   -1.20000
AFIX   0
C9    1    0.350380    0.492102    0.383107    11.00000    0.01472    0.01411 =
         0.01256   -0.00185    0.00038   -0.00078
C10   1    0.376078    0.285160    0.398155    11.00000    0.01946    0.01393 =
         0.01874    0.00086    0.00336   -0.00036
AFIX  43
H10   2    0.361956    0.172699    0.417571    11.00000   -1.20000
AFIX   0
C11   1    0.422242    0.240828    0.385110    11.00000    0.01944    0.01567 =
         0.02518   -0.00088    0.00346    0.00301
AFIX  43
H11   2    0.440171    0.101121    0.395857    11.00000   -1.20000
AFIX   0
C12   1    0.441001    0.406418    0.356107    11.00000    0.01469    0.02295 =
         0.02306   -0.00493    0.00499   -0.00090
C3    1    0.075799    0.232394    0.318926    11.00000    0.01844    0.02541 =
         0.01942    0.00246    0.00445   -0.00491
AFIX  43
H3    2    0.060517    0.119511    0.337179    11.00000   -1.20000
AFIX   0
C2    1    0.122934    0.189248    0.308552    11.00000    0.01745    0.01553 =
         0.01791    0.00173    0.00179   -0.00192
AFIX  43
H2A   2    0.139665    0.046364    0.319036    11.00000   -1.20000
AFIX   0
C13   1    0.416880    0.614321    0.340474    11.00000    0.01945    0.02074 =
         0.01993    0.00148    0.00396   -0.00466
AFIX  43
H13   2    0.431007    0.724968    0.320632    11.00000   -1.20000
AFIX   0
C14   1    0.371373    0.656460    0.354661    11.00000    0.01797    0.01519 =
         0.01682    0.00146    0.00034    0.00028
AFIX  43
H14   2    0.354294    0.799170    0.344864    11.00000   -1.20000
AFIX   0
C15   1    0.313760    0.781489    0.476811    11.00000    0.01460    0.01636 =
         0.01306   -0.00094    0.00297   -0.00356
C16   1    0.342100    0.609276    0.507473    11.00000    0.02150    0.01655 =
         0.01657   -0.00097    0.00199    0.00047
AFIX  43
H16   2    0.350417    0.469452    0.491720    11.00000   -1.20000
AFIX   0
C17   1    0.358119    0.643360    0.561239    11.00000    0.02205    0.02438 =
         0.01701    0.00275    0.00083    0.00053
AFIX  43
H17   2    0.376779    0.524366    0.581950    11.00000   -1.20000
AFIX   0
C18   1    0.347341    0.847133    0.584942    11.00000    0.02243    0.03015 =
         0.01347   -0.00327    0.00315   -0.00429
AFIX  43
H18   2    0.359150    0.869953    0.621462    11.00000   -1.20000
AFIX   0
C19   1    0.318995    1.018153    0.554625    11.00000    0.02462    0.01979 =
         0.02051   -0.00535    0.00938   -0.00297
AFIX  43
H19   2    0.311241    1.158409    0.570602    11.00000   -1.20000
AFIX   0
C20   1    0.301961    0.985959    0.501359    11.00000    0.01904    0.01610 =
         0.01803    0.00089    0.00543   -0.00008
AFIX  43
H20   2    0.282116    1.103120    0.481212    11.00000   -1.20000
AFIX   0

PART -1
C21   1    0.470694    0.277369    0.560266    10.50000    0.04705    0.03811 =
         0.02507   -0.01475    0.01374    0.00725
AFIX 137
H21A  2    0.434217    0.269302    0.556603    10.50000   -1.50000
H21B  2    0.480278    0.435673    0.552156    10.50000   -1.50000
H21C  2    0.487079    0.237755    0.596271    10.50000   -1.50000
AFIX   0
C22   1    0.485716    0.119206    0.525621    10.50000    0.02699    0.02891 =
         0.02050    0.00419    0.00159   -0.00041
C23   1    0.457818   -0.080982    0.509049    10.50000    0.02283    0.03148 =
         0.02211    0.00186    0.00493   -0.00591
AFIX  43
H23   2    0.426993   -0.105386    0.519796    10.50000   -1.20000
AFIX   0
C24   1    0.474098   -0.246000    0.477103    10.50000    0.03655    0.02692 =
         0.02574   -0.00082    0.00271   -0.00562
AFIX  43
H24   2    0.454389   -0.381622    0.467226    10.50000   -1.20000
AFIX   0
C25   1    0.519105   -0.217239    0.458990    10.50000    0.03519    0.02699 =
         0.03603    0.00196    0.00775    0.00547
AFIX  43
H25   2    0.530164   -0.327790    0.436765    10.50000   -1.20000
AFIX   0
C26   1    0.546368   -0.013853    0.476122    10.50000    0.02756    0.03927 =
         0.03782    0.00511    0.01230   -0.00042
AFIX  43
H26   2    0.577145    0.011562    0.465348    10.50000   -1.20000
AFIX   0
C27   1    0.530574    0.152603    0.508122    10.50000    0.02702    0.02941 =
         0.02870    0.00045    0.00357   -0.00797
AFIX  43
H27   2    0.550148    0.288551    0.518086    10.50000   -1.20000
AFIX   0

PART 0
H2    2    0.273770    0.850288    0.408610    11.00000    0.02586
HKLF 4


REM  18zs_ggkm_c1_0m in C2/c
REM R1 =  0.0358 for    4259 Fo > 4sig(Fo)  and  0.0447 for all    5003 data
REM    303 parameters refined using    123 restraints

END

WGHT      0.0457      4.6962

REM Instructions for potential hydrogen bonds
EQIV $1 -x+1/2, y+1/2, -z+1/2
HTAB N1 O2_$1
HTAB C6 O2_$1
HTAB C2 O1
EQIV $2 x, y+1, z
HTAB N2 O1_$2

REM Highest difference peak  0.422,  deepest hole -0.362,  1-sigma level  0.051
Q1    1   0.2509  0.4112  0.3303  11.00000  0.05    0.42
Q2    1   0.3257  0.5171  0.3858  11.00000  0.05    0.41
Q3    1   0.2148  0.2815  0.2922  11.00000  0.05    0.41
Q4    1   0.1301  0.2685  0.2888  11.00000  0.05    0.37
Q5    1   0.3157  0.6666  0.4905  11.00000  0.05    0.37
Q6    1   0.2653  0.2458  0.3008  11.00000  0.05    0.35
Q7    1   0.3640  0.3955  0.3899  11.00000  0.05    0.35
Q8    1   0.0954  0.5626  0.2712  11.00000  0.05    0.35
Q9    1   0.1300  0.4484  0.2709  11.00000  0.05    0.34
Q10   1   0.1698  0.3349  0.2797  11.00000  0.05    0.33
;
_shelx_res_checksum              88020
_olex2_diffrn_ambient_temperature_device 'Oxford Cryosystems'
_olex2_exptl_crystal_mounting_method 
'The crystal was mounted on a MITIGEN holder in paratone oil'
_olex2_submission_special_instructions 'No special instructions were received'


_publcif_funding_html            
;
;
